# Supplementary material for: Transcriptomic and lipidomic analysis of the differential pathway contribution to the incorporation of erucic acid to triacylglycerol during Pennycress seed maturation
Source: Front Plant Sci. 2024 Apr 26;15:1386023. doi: 10.3389/fpls.2024.1386023 (PMC11082276; doi:10.3389/fpls.2024.1386023)
Supplement: Supplementary file 6 [file Table_6.xlsx]

## Sheet: QC data statistics
sample	library	raw_reads	raw_bases	clean_reads	clean_bases	error_rate	Q20	Q30	GC_pct
S32A1	ERRA230011474-2a	119599114	17.94G	116660438	17.5G	0.03	97.93	94.15	46.99
S32A2	ERRA230011475-1a	113928226	17.09G	112042020	16.81G	0.03	97.64	93.37	47.27
S32B1	ERRA230011476-1a	113156668	16.97G	111830718	16.77G	0.03	97.76	93.63	49.26
S32B2	ERRA230011477-1a	106871174	16.03G	105265974	15.79G	0.03	97.78	93.8	49.16
S32C1	ERRA230011478-1a	107158798	16.07G	105794366	15.87G	0.03	97.66	93.47	49.72
S32C2	ERRA230011479-1a	100805014	15.12G	99538516	14.93G	0.03	97.91	93.98	49.6
S32D1	ERRA230011480-1a	112979412	16.95G	111743066	16.76G	0.03	97.82	93.86	48.83
S32D2	ERRA230011481-1a	101182824	15.18G	99865026	14.98G	0.03	97.55	93.21	49.05
S32E1	ERRA230011482-1a	105701690	15.86G	103995522	15.6G	0.03	97.8	93.87	46.79
S32E2	ERRA230011483-1a	110591710	16.59G	109128924	16.37G	0.03	97.62	93.38	48
